# Supplementary material for: Agronomic Traits, Fresh Food Processing Characteristics and Sensory Quality of 26 Mung Bean (Vigna radiata L.) Cultivars (Fabaceae) in China
Source: Foods. 2022 Jun 8;11(12):1687. doi: 10.3390/foods11121687 (PMC9222593; doi:10.3390/foods11121687)
Supplement: Supplementary file 1 [file foods-11-01687-s001.zip]

Archive with 1 entries (1 files):
- foods-1721036-supplementary.pdf
